# Supplementary material for: Inhibitory control and decimal number comparison in school-aged children
Source: PLoS One. 2017 Nov 20;12(11):e0188276. doi: 10.1371/journal.pone.0188276 (PMC5695764; doi:10.1371/journal.pone.0188276)
Supplement: S1 Table — (XLSX) [file pone.0188276.s001.xlsx]

## Sheet: Feuil1
	Prime						Probe
	Accuracy Rate		RT		IES		Accuracy Rate		RT		IES
	Control	Test	Control	Test	Control	Test	Control	Test	Control	Test	Control	Test
subject1	1	0.916667	924.478	1259.76	924.478	1374.29	0.958333	1	1258.05	1340.2	1312.74	1340.2
subject2	1	0.833333	941.708	1082.63	941.708	1299.16	0.958333	1	928.864	1036.42	969.249	1036.42
subject3	0.958333	0.916667	655.636	767.667	684.142	837.455	0.958333	1	710.864	765.227	741.771	765.227
subject4	1	1	1067.3	1349.13	1067.3	1349.13	1	0.958333	1182.78	1266.14	1182.78	1321.19
subject5	0.958333	0.916667	988.727	1149.29	1031.72	1253.77	1	0.958333	1120.95	1069.79	1120.95	1116.3
subject6	1	1	1065	1116.36	1065	1116.36	1	1	1026.7	1264.39	1026.7	1264.39
subject7	1	1	971.833	1012.52	971.833	1012.52	0.958333	1	1058.71	1253.13	1104.75	1253.13
subject8	1	1	901.957	991.458	901.957	991.458	1	0.958333	906.087	904.591	906.087	943.921
subject9	1	0.958333	947.565	1037.76	947.565	1082.88	0.958333	1	978.182	1091.36	1020.71	1091.36
subject10	0.958333	0.916667	706.286	803.409	736.994	876.446	1	1	788.045	775.3	788.045	775.3
subject11	1	0.833333	971.913	1191.16	971.913	1429.39	1	1	1016.23	1103.26	1016.23	1103.26
subject12	1	0.708333	1082	1089	1082	1537.41	1	1	1031.87	1027.27	1031.87	1027.27
subject13	1	0.833333	1221.09	1355.56	1221.09	1626.67	1	0.958333	1271.45	1589.79	1271.45	1658.91
subject14	0.916667	0.875	916.095	1137.15	999.377	1299.6	1	0.958333	1011.4	1034	1011.4	1078.96
subject15	1	0.666667	1236.39	1750.2	1236.39	2625.3	0.958333	1	1442.76	1700.62	1505.49	1700.62
subject16	1	1	1691.35	1904.26	1691.35	1904.26	1	1	1690.64	1723.77	1690.64	1723.77
subject17	0.958333	0.958333	1168.64	1139.59	1219.45	1189.14	1	0.875	1133.62	1262.42	1133.62	1442.77
subject18	0.958333	0.875	944.636	1097.85	985.708	1254.69	0.916667	1	1034.24	994.263	1128.26	994.263
subject19	1	0.833333	809.042	879.895	809.042	1055.87	1	0.958333	806.522	847	806.522	883.826
subject20	0.916667	0.791667	632.857	685.833	690.39	866.316	0.958333	0.958333	663.5	660.235	692.348	688.941
subject21	1	1	1114.09	1337.96	1114.09	1337.96	1	1	1136.68	1139.83	1136.68	1139.83
subject22	1	0.791667	909.591	982.824	909.591	1241.46	0.958333	1	884.182	943.889	922.625	943.889
subject23	0.833333	0.833333	1047.58	1237.68	1257.09	1485.22	0.958333	1	1145.06	1097.74	1194.84	1097.74
subject24	1	0.875	1172.91	1462.05	1172.91	1670.91	1	0.958333	1376.04	1622.05	1376.04	1692.58
