# Supplementary material for: Inhibitory control and decimal number comparison in school-aged children
Source: PLoS One. 2017 Nov 20;12(11):e0188276. doi: 10.1371/journal.pone.0188276 (PMC5695764; doi:10.1371/journal.pone.0188276)
Supplement: S2 Table — (XLSX) [file pone.0188276.s002.xlsx]

## Sheet: Exp2
	Prime									Probe
	Accuracy Rate			RT			IES			Accuracy Rate			RT			IES
	Control	Test	filler	Control	Test	filler	Control	Test	filler	Control	Test	filler	Control	Test	filler	Control	Test	filler
subject1	0.958333	0.958333	1	880.364	1421.92	941.909	918.64	1483.75	941.909	1	0.666667	0.916667	1747.36	1711.31	1558.1	1747.36	2566.97	1699.75
subject2	1	0.958333	0.916667	673.348	988.667	671.6	673.348	1031.65	732.655	1	0.958333	1	1000.3	1177.86	1066.18	1000.3	1229.08	1066.18
subject3	1	0.916667	1	702	953.318	696.818	702	1039.98	696.818	1	0.958333	1	908.043	1062.9	1118.42	908.043	1109.11	1118.42
subject4	1	1	1	946.545	1303.29	1180.92	946.545	1303.29	1180.92	1	0.916667	0.916667	1383.35	1566.86	1547.45	1383.35	1709.3	1688.13
subject5	0.958333	1	1	1149.76	1903	1462.64	1199.75	1903	1462.64	1	0.916667	1	2212.52	3172.33	1962.83	2212.52	3460.73	1962.83
subject6	1	1	1	531.364	1022.1	571.818	531.364	1022.1	571.818	1	1	1	1064.09	1156.32	1152.27	1064.09	1156.32	1152.27
subject7	0.958333	0.958333	1	731.762	1029.61	872.545	763.578	1074.38	872.545	0.916667	0.75	1	1306.15	1877.38	2122.91	1424.89	2503.17	2122.91
subject8	1	1	0.916667	714.478	1179.95	692.2	714.478	1179.95	755.127	1	0.958333	1	1367.33	1501.86	1382.64	1367.33	1567.16	1382.64
subject9	1	1	1	1490.74	1652	1288.27	1490.74	1652	1288.27	1	0.958333	1	2055.05	3020.41	2413.73	2055.05	3151.73	2413.73
subject10	1	1	1	724.696	1055.7	740.909	724.696	1055.7	740.909	1	0.708333	1	1355.52	1626.19	1304.91	1355.52	2295.79	1304.91
subject11	0.958333	0.958333	0.916667	1055.5	1357.95	966.636	1101.39	1417	1054.51	1	1	1	1466.82	1549.41	1670.09	1466.82	1549.41	1670.09
subject12	1	1	1	648.682	771.565	600.091	648.682	771.565	600.091	1	1	1	937.864	909.522	902.667	937.864	909.522	902.667
subject13	1	1	1	684.522	1171.3	685.083	684.522	1171.3	685.083	1	1	0.916667	1274.39	1238.17	1206.6	1274.39	1238.17	1316.29
subject14	1	1	1	842.545	1677.48	1120.91	842.545	1677.48	1120.91	1	0.916667	1	1277.87	1820.2	1989.83	1277.87	1985.67	1989.83
subject15	1	1	1	892.739	869.762	1127.42	892.739	869.762	1127.42	1	1	1	1036.05	1212.64	1280.42	1036.05	1212.64	1280.42
subject16	0.958333	1	1	808.636	1005.65	753	843.794	1005.65	753	0.958333	1	0.916667	1217.38	1232.17	1311.2	1270.31	1232.17	1430.4
subject17	0.833333	0.916667	0.833333	814.526	1223.11	727.5	977.432	1334.3	873	0.958333	0.666667	1	1264	1388.64	867.778	1318.96	2082.96	867.778
subject18	1	1	1	1411.73	1362.09	1248.73	1411.73	1362.09	1248.73	1	1	1	1457.87	1556.3	1648.64	1457.87	1556.3	1648.64
subject19	0.916667	0.916667	1	892.952	934.333	810.182	974.13	1019.27	810.182	1	0.958333	1	934.048	1034.95	904.091	934.048	1079.95	904.091
subject20	1	1	1	977.478	932	950.75	977.478	932	950.75	1	0.916667	1	1060.22	1248.1	1152.55	1060.22	1361.56	1152.55
subject21	1	1	1	717.833	730.957	717.091	717.833	730.957	717.091	0.958333	0.875	0.916667	922.857	1112.4	790.8	962.981	1271.31	862.691
subject22	1	1	1	652.955	666.909	685.75	652.955	666.909	685.75	1	1	0.916667	904.391	917.136	921.1	904.391	917.136	1004.84
subject23	1	1	0.916667	595.13	614.636	604.364	595.13	614.636	659.306	0.916667	0.833333	1	717.048	764.053	747.636	782.234	916.863	747.636
subject24	1	1	1	984	1071.83	1121.83	984	1071.83	1121.83	1	1	0.916667	1128.13	1122	1199.82	1128.13	1122	1308.89
subject25	1	1	1	1076.26	1041.87	905.333	1076.26	1041.87	905.333	0.958333	1	1	1210.45	1354.78	1091.27	1263.08	1354.78	1091.27
subject26	1	0.958333	1	699.783	751.727	904.583	699.783	784.411	904.583	0.916667	0.875	0.916667	1063.91	1027.68	1042.7	1160.63	1174.5	1137.49
subject27	1	1	0.916667	527.227	531.783	521.5	527.227	531.783	568.909	0.916667	0.916667	0.833333	753.667	810.818	735	822.182	884.529	882
subject28	1	1	1	1107.36	993.783	1095.73	1107.36	993.783	1095.73	1	1	1	1657.87	2164.09	2163.45	1657.87	2164.09	2163.45
subject29	1	1	1	1804.17	1704.36	1933.83	1804.17	1704.36	1933.83	1	0.916667	0.916667	2232.55	2807.9	3072.7	2232.55	3063.17	3352.04
subject30	1	1	1	656.455	651.261	719.182	656.455	651.261	719.182	1	0.958333	1	874.304	880.727	864.583	874.304	919.02	864.583
subject31	1	1	1	1108.43	937.682	1004.91	1108.43	937.682	1004.91	1	0.916667	1	1002.61	1101.95	958.727	1002.61	1202.13	958.727
subject32	1	1	1	674.348	598.364	624.583	674.348	598.364	624.583	0.875	0.958333	1	913.85	937.429	950.083	1044.4	978.186	950.083
subject33	1	1	1	1104.95	1005.83	1060.09	1104.95	1005.83	1060.09	1	0.958333	1	1242.22	1363.09	1399.55	1242.22	1422.36	1399.55
subject34	1	1	1	888.696	877.609	916.727	888.696	877.609	916.727	1	1	1	1172.59	1289.73	1375.55	1172.59	1289.73	1375.55
subject35	1	1	1	930.087	1021.64	936	930.087	1021.64	936	1	0.958333	1	1214.61	1550.17	1227.5	1214.61	1617.57	1227.5
subject36	1	1	1	1085.39	1130.91	1146.92	1085.39	1130.91	1146.92	1	0.875	1	1124.52	1253.79	1108.45	1124.52	1432.9	1108.45
subject37	1	1	1	608.208	601.227	737.273	608.208	601.227	737.273	1	0.958333	0.916667	1052.17	1112.55	1124.45	1052.17	1160.92	1226.68
